# Supplementary material for: A Massively Parallel Sequence Similarity Search for Metagenomic Sequencing Data
Source: Int J Mol Sci. 2017 Oct 11;18(10):2124. doi: 10.3390/ijms18102124 (PMC5666806; doi:10.3390/ijms18102124)
Supplement: Supplementary file 1 [file ijms-18-02124-s001.zip]

Archive with 2 entries (2 files):
- Supplementary Table S1.csv
- Supplementary Table S2.csv
